# Supplementary material for: Therapeutic Use of Low-Dose Local Anesthetics in Pain, Inflammation, and Other Clinical Conditions: A Systematic Scoping Review
Source: J Clin Med. 2023 Nov 21;12(23):7221. doi: 10.3390/jcm12237221 (PMC10707454; doi:10.3390/jcm12237221)
Supplement: Supplementary file 1 [file jcm-12-07221-s001.zip]

Archive with 4 entries (3 files):
- jcm-2675459-supplementary/
- jcm-2675459-supplementary/Annex A. PRISMA-ScR-Fillable-Checklist.pdf
- jcm-2675459-supplementary/Annex B. Terms used to define the search strategy.pdf
- jcm-2675459-supplementary/Table S1. The main characteristics of the studies included.pdf
